# Supplementary material for: Tackling Energy Loss in Organic Solar Cells via Volatile Solid Additive Strategy
Source: Adv Sci (Weinh). 2024 Apr 18;11(25):2401330. doi: 10.1002/advs.202401330 (PMC11220641; doi:10.1002/advs.202401330)
Supplement: Supplementary file 2 — Supporting Information [file ADVS-11-2401330-s002.xlsx]

## Sheet: Sheet1
PM6:Y6								PM6:BTP-ec9								PM6:L8-BO
DIO				DIMCH				DIO				DIMCH				DIO				DIMCH
J-V		EQE		J-V		EQE		J-V		EQE		J-V		EQE		J-V		EQE		J-V		EQE
-0.2	-27.1661	300	1.016	-0.2	-26.8413	300	1.80623	-0.2	-27.6886	300	4.93612	-0.2	-27.2414	300	0.94317	-0.2	-26.7602	300	8.3588	-0.2	-26.508	300	8.02445
-0.15	-27.1203	310	2.05959	-0.15	-26.8033	310	1.43276	-0.18	-27.6561	310	6.33677	-0.15	-27.2109	310	2.85901	-0.15	-26.7459	310	7.77143	-0.15	-26.4738	310	8.28955
-0.1	-27.1144	320	6.23573	-0.1	-26.7975	320	6.14483	-0.16	-27.6573	320	10.8586	-0.1	-27.1908	320	7.11649	-0.1	-26.7219	320	16.2653	-0.1	-26.4321	320	15.714
-0.05	-27.0739	330	14.4114	-0.05	-26.7698	330	15.079	-0.14	-27.6418	330	18.4467	-0.05	-27.1608	330	14.2166	-0.05	-26.6926	330	28.1692	-0.05	-26.3989	330	27.3757
0	-27.0569	340	23.2991	0	-26.7339	340	21.7978	-0.12	-27.6033	340	27.0362	0	-27.1347	340	22.2514	0	-26.7013	340	41.6239	0	-26.3494	340	39.7947
0.05	-27.0224	350	29.6216	0.05	-26.6796	350	27.8276	-0.1	-27.6198	350	33.691	0.05	-27.0971	350	29.5152	0.05	-26.6683	350	50.8213	0.05	-26.3128	350	47.2058
0.1	-26.9613	360	34.0446	0.1	-26.6446	360	34.1657	-0.08	-27.5929	360	38.3523	0.1	-27.042	360	34.9222	0.1	-26.6361	360	55.3692	0.1	-26.2878	360	50.2103
0.15	-26.9534	370	36.4432	0.15	-26.6112	370	35.9986	-0.06	-27.5786	370	41.0392	0.15	-27.0092	370	39.3454	0.15	-26.6186	370	54.746	0.15	-26.2251	370	49.3988
0.2	-26.9035	380	36.1036	0.2	-26.5529	380	37.1996	-0.04	-27.5726	380	44.3398	0.2	-26.9917	380	44.4737	0.2	-26.5389	380	48.187	0.2	-26.1787	380	44.3926
0.25	-26.8483	390	39.5684	0.25	-26.5095	390	42.823	-0.02	-27.5377	390	49.4534	0.25	-26.937	390	51.8997	0.25	-26.5311	390	43.3166	0.25	-26.098	390	42.2004
0.3	-26.801	400	46.9969	0.3	-26.4676	400	51.8649	0	-27.527	400	56.9585	0.3	-26.9172	400	60.7834	0.3	-26.4935	400	43.4777	0.3	-26.0494	400	45.0568
0.35	-26.7231	410	55.6772	0.35	-26.3929	410	61.0974	0.02	-27.5061	410	64.8049	0.35	-26.8508	410	68.9858	0.35	-26.4674	410	45.779	0.35	-25.9965	410	50.05
0.4	-26.6279	420	65.9006	0.4	-26.3354	420	70.7251	0.04	-27.4894	420	70.8215	0.4	-26.7939	420	73.9811	0.4	-26.4308	420	52.0922	0.4	-25.8965	420	58.5168
0.45	-26.5043	430	74.1303	0.45	-26.2322	430	76.329	0.06	-27.482	430	74.2842	0.45	-26.7324	430	75.6598	0.45	-26.3393	430	60.2703	0.45	-25.8048	430	67.7974
0.5	-26.3539	440	78.3926	0.5	-26.1541	440	78.1906	0.08	-27.4404	440	75.1235	0.5	-26.6443	440	74.7739	0.5	-26.2848	440	69.5275	0.5	-25.6892	440	76.3454
0.55	-26.127	450	79.8269	0.55	-26.0142	450	78.0549	0.1	-27.4421	450	74.2657	0.55	-26.5441	450	73.0238	0.55	-26.1921	450	77.9199	0.55	-25.5923	450	82.5622
0.6	-25.7673	460	79.2009	0.6	-25.8347	460	76.39	0.12	-27.4291	460	73.2545	0.6	-26.3699	460	71.5573	0.6	-26.0634	460	83.4791	0.6	-25.4592	460	85.747
0.65	-25.0433	470	78.4865	0.65	-25.5271	470	75.6034	0.14	-27.4022	470	72.5009	0.65	-26.111	470	71.0773	0.65	-25.8443	470	86.5964	0.65	-25.2632	470	87.2745
0.7	-23.4525	480	78.2592	0.7	-24.9362	480	75.7131	0.16	-27.4022	480	72.9169	0.7	-25.5506	480	71.7745	0.7	-25.3627	480	88.2854	0.7	-25.0159	480	87.8932
0.75	-19.5199	490	78.591	0.75	-23.5133	490	76.3692	0.18	-27.3442	490	74.1386	0.75	-24.1483	490	73.4694	0.75	-24.1779	490	88.9819	0.75	-24.5685	490	88.1319
0.8	-9.36668	500	79.4215	0.8	-19.1264	500	77.2506	0.2	-27.3388	500	76.3832	0.8	-20.0258	500	75.8655	0.8	-20.4713	500	89.2817	0.8	-23.5343	500	88.3311
0.85	12.5085	510	81.0641	0.85	-5.35742	510	79.3599	0.22	-27.3271	510	78.7104	0.85	-7.32852	510	78.4128	0.85	-8.9007	510	89.9324	0.85	-20.028	510	89.1221
0.9	48.3622	520	82.3233	0.9	29.4777	520	80.9006	0.24	-27.285	520	81.079	0.9	23.8673	520	81.0593	0.9	18.6675	520	90.0494	0.9	-5.47547	520	89.5237
0.95	94.9629	530	83.9939	0.95	90.0895	530	82.9625	0.26	-27.2659	530	83.1817	0.95	77.9431	530	83.5803	0.95	63.7856	530	90.3599	0.95	44.3012	530	90.1456
1	149.241	540	85.5894	1	171.923	540	84.5228	0.28	-27.2287	540	84.8496	1	149.271	540	85.5401	1	120.835	540	90.6872	1	145.837	540	90.8738
1.05	208.78	550	86.2991	1.05	269.9	550	85.4617	0.3	-27.2164	550	86.2609	1.05	232.784	550	87.1773	1.05	185.835	550	90.5215	1.05	286.874	550	90.9106
1.1	273.193	560	87.2259	1.1	377.079	560	86.81	0.32	-27.1973	560	87.3466	1.1	326.208	560	88.475	1.1	257.01	560	90.6301	1.1	454.292	560	91.3282
1.15	339.392	570	88.4542	1.15	492.433	570	88.2562	0.34	-27.148	570	88.3897	1.15	424.445	570	89.7946	1.15	330.998	570	90.7531	1.15	634.194	570	91.4031
1.2	408.115	580	88.7551	1.2	614.268	580	89.1073	0.36	-27.1314	580	89.0261	1.2	527.759	580	90.7306	1.2	408.059	580	89.9923	1.2	824.804	580	91.1592
		590	88.8239			590	89.3844	0.38	-27.0731	590	89.4385			590	91.1644			590	89.7817			590	90.7328
		600	88.288			600	88.8315	0.4	-27.0385	600	89.4889			600	91.3767			600	89.021			600	89.8793
		610	87.9209			610	88.855	0.42	-27.0204	610	89.3567			610	91.3433			610	87.791			610	88.7165
		620	87.3647			620	88.6159	0.44	-26.9588	620	89.0546			620	91.2576			620	86.0392			620	87.0262
		630	86.0205			630	87.8607	0.46	-26.9434	630	88.6567			630	91.0091			630	83.9192			630	84.8061
		640	85.521			640	87.372	0.48	-26.8953	640	88.2313			640	90.3963			640	83.0843			640	83.3233
		650	84.7679			650	86.9413	0.5	-26.8347	650	87.3864			650	88.8092			650	81.5232			650	82.2558
		660	83.9692			660	85.3871	0.52	-26.7816	660	86.227			660	86.3268			660	81.5843			660	82.0808
		670	83.7301			670	84.3849	0.54	-26.6944	670	84.594			670	83.4919			670	84.0329			670	83.9043
		680	83.2197			680	82.8756	0.56	-26.6378	680	83.2288			680	81.2424			680	86.644			680	86.1409
		690	83.0067			690	82.0979	0.58	-26.5339	690	82.3771			690	79.9182			690	88.9345			690	87.9221
		700	82.7331			700	81.7961	0.6	-26.4046	700	82.2154			700	79.4985			700	88.9917			700	88.54
		710	82.5336			710	81.4889	0.62	-26.2818	710	82.3113			710	79.5554			710	88.6076			710	88.5731
		720	82.0844			720	80.6471	0.64	-26.0707	720	82.5064			720	79.8554			720	88.011			720	88.1212
		730	81.7356			730	80.6513	0.66	-25.8254	730	82.7585			730	80.0957			730	87.7247			730	87.7396
		740	81.6687			740	80.6733	0.68	-25.4183	740	82.9147			740	80.2525			740	87.3654			740	87.3334
		750	81.231			750	80.152	0.7	-24.8334	750	82.7245			750	80.0338			750	86.6849			750	86.4475
		760	80.7136			760	80.7282	0.72	-23.9669	760	82.4918			760	79.6308			760	86.2172			760	85.4608
		770	80.306			770	79.9281	0.74	-22.5607	770	82.1523			770	79.3069			770	83.4009			770	83.913
		780	79.9764			780	79.5142	0.76	-20.3502	780	81.9512			780	79.3293			780	83.0016			780	81.9999
		790	79.7243			790	79.2731	0.78	-16.9038	790	81.7991			790	79.6698			790	81.2422			790	79.7785
		800	79.443			800	79.1385	0.8	-11.6143	800	81.5262			800	80.0825			800	79.0521			800	77.164
		810	78.5426			810	78.8963	0.82	-3.92877	810	80.9418			810	80.4113			810	76.3129			810	73.543
		820	77.7349			820	77.6956	0.84	6.52675	820	80.3623			820	80.3746			820	72.646			820	68.6396
		830	76.459			830	76.2005	0.86	19.9151	830	79.0859			830	79.6461			830	67.9034			830	62.6634
		840	74.0824			840	73.568	0.88	36.1561	840	77.2192			840	77.8101			840	59.595			840	52.7849
		850	71.4901			850	69.704	0.9	54.649	850	73.6305			850	74.4312			850	49.0696			850	41.5095
		860	66.8162			860	63.894	0.92	75.1603	860	69.2465			860	69.0811			860	38.2279			860	30.171
		870	60.3082			870	56.7339	0.94	97.324	870	63.2291			870	61.1251			870	28.6225			870	20.6541
		880	50.9313			880	46.1788	0.96	120.894	880	56.3042			880	51.6458			880	20.0154			880	13.0697
		890	43.2432			890	37.8681	0.98	145.557	890	47.8957			890	40.7876			890	14.7271			890	8.95319
		900	33.2771			900	27.9933	1	171.148	900	38.8477			900	30.2425			900	9.60235			900	5.40325
		910	24.2417			910	19.5521	1.02	197.533	910	29.4663			910	20.4743			910	5.94909			910	3.18324
		920	16.9358			920	13.0313	1.04	224.597	920	20.766			920	12.8911			920	3.6476			920	1.86834
		930	11.0031			930	8.06932	1.06	252.633	930	13.7481			930	7.65762			930	2.05299			930	1.06376
		940	6.86056			940	4.89706	1.08	280.764	940	8.46455			940	4.33442			940	1.19737			940	0.56938
		950	4.24744			950	2.89413	1.1	309.312	950	5.16667			950	2.4473			950	0.69414			950	0.36216
		960	2.58276			960	1.67401	1.12	338.257	960	3.05252			960	1.37395			960	0.41463			960	0.20732
		970	1.41327			970	0.9261	1.14	367.575	970	1.75452			970	0.74588			970	0.22329			970	0.13397
		980	0.7794			980	0.5328	1.16	397.161	980	0.94007			980	0.38504			980	0.11451			980	0.06107
		990	0.41431			990	0.32571	1.18	427.099	990	0.54865			990	0.21683			990	0.06476			990	0.04048
		1000	0.29279			1000	0.3212	1.2	457.238	1000	0.42232			1000	0.15153			1000	0.06024			1000	0.04016
